# Supplementary material for: Comparative evaluation of a laboratory-developed real-time PCR assay and RealStar® Adenovirus PCR Kit for quantitative detection of human adenovirus
Source: Virol J. 2018 Sep 27;15:149. doi: 10.1186/s12985-018-1059-7 (PMC6161464; doi:10.1186/s12985-018-1059-7)
Supplement: Supplementary file 1 — Clinical specimen information and PCR results. (XLSX 18 kb) [file 12985_2018_1059_MOESM1_ESM.xlsx]

## Sheet: Additional file 1
Additional file 1 Clinical specimen information and PCR results
		In-house AdV qPCR assay	RealStar Adenovirus PCR Kit 1.0	AdV species
		log10 copies/mL	log10 copies/mL
Sample no.	Specimen type
14M441103	Plasma
14M461018	Plasma
14M461019	Plasma
14M461484	Biopsy
14M461486	Biopsy
14M461488	Biopsy
14M461490	Biopsy
15M430465	Stool	4.66876	4.52768	C
15M432054	Plasma
15M456005	Urine
15M456007	Rectal swab
15M461320	Plasma
15M464555	Urine	3.88897	3.79879	C
15M464604	Stool	7.62572	7.39704	C
15M467419	Plasma
15M467639	Plasma
15M467737	Plasma	3.73878	3.44871	C
15M469602	Plasma
15M469603	Stool	6.8739	6.80482	C
15M469729	Urine
15M473181	Plasma
15M473182	Rectal swab
15M477072	Heart biopsy
16M400387	Plasma
16M401791	Biopsy
16M421745	Plasma
16M421972	Stool
16M422324	Cerebrospinal fluid
16M437988	Left eye swab
16M444098	Plasma
16M446195	Plasma
16M446196	Urine
16M446404	Plasma
16M456281	Throat swab	5.92675	6.00706	B
16M456282	Plasma	6.78647	6.72263	B
16M456964	Plasma	1.45484	1.65849	-
16M457441	Plasma
16M457525	Stool
16M460257	Urine
16M462403	Plasma
16M462646	Plasma
16M463140	Plasma
16M465698	Stool
16M466141	Stool
16M466614	Antrum biopsy
16M466615	Distal biopsy		1.7 copies/rxn	-
16M466616	Greater Curvature biopsy
16M466617	Proximal Sigmoid biopsy
16M467807	Urine
16M471492	Plasma
16M472385	Stool
16M472388	Serum
16M472460	Plasma
16M472950	Cerebrospinal fluid
16M474659	Urine
16M475903	Plasma
16M476639	Stool
16M477757	Stool
16M478566	Rectal swab
16M479046	Plasma
16M480161	Plasma	7.87448	7.48572	B
16M480307	Urine
16M481747	Cerebrospinal fluid
16M482894	Plasma
17M403105	Stool
17M405495	Stool
17M406864	Urine
17M409704	Stool
17M412635	Urine
17M413286	Urine
17M413287	Stool
17M417066	Plasma
17M418702	Plasma
17M418710	Skin swab
17M419565	Stool
17M424658	Cerebrospinal fluid
17M427988	Plasma
17M436680	Bronchoalveolar lavage	5.10285	4.97991	B
HKU002	Nasopharyngeal swab	9.31739	9.05339	B
HKU003	Nasopharyngeal swab	8.03965	7.84485	B
HKU004	Nasopharyngeal swab	8.48606	8.30146	B
HKU006	Nasopharyngeal swab	9.85564	9.77379	C
HKU018	Nasopharyngeal swab	9.37905	9.11767	B
HKU028	Nasopharyngeal swab	9.42377	9.1685	B
HKU038	Nasopharyngeal swab	7.63777	7.48481	B
HKU041	Nasopharyngeal swab	8.95942	8.72263	B
HKU049	Nasopharyngeal swab	8.42521	8.2093	B
HKU061	Nasopharyngeal swab	9.27286	9.01081	B
HKU080	Nasopharyngeal swab	9.26463	9.13761	C
HKU088	Nasopharyngeal swab	4.5641	3.95308	B
HKU097	Nasopharyngeal swab	7.05843	7.79879	E4
HKU104	Nasopharyngeal swab	5.26877	4.53051	F41
HKU123	Nasopharyngeal swab	7.04999	7.27388	E4
HKU124	Nasopharyngeal swab	7.7673	7.56721	E4
HKU132	Nasopharyngeal swab	7.42664	7.20812	E4
HKU165	Nasopharyngeal aspirate	9.33718	9.08436	B
HKU168	Nasopharyngeal swab	9.05507	8.86356	B
HKU201	Nasopharyngeal swab	7.96567	7.81077	E4
HKU205	Nasopharyngeal swab	7.91991	7.80182	B
HKU238	Nasopharyngeal swab	9.47276	9.28789	C
HKU242	Nasopharyngeal swab	8.43724	8.83935	E4
HKU275	Nasopharyngeal swab	8.6404	8.45166	B
HKU323	Nasopharyngeal swab	8.0667	7.90113	B
HKU334	Nasopharyngeal swab	4.95521	3.94231	F41
HKU007	Bronchoalveolar lavage
HKU010	Nasopharyngeal swab
HKU011	Nasopharyngeal swab
HKU016	Throat swab
HKU030	Nasopharyngeal aspirate
HKU031	Tracheal aspirate
HKU093	Nasopharyngeal aspirate
HKU096	Nasopharyngeal aspirate
HKU125	Sputum
HKU127	Endotracheal aspirate
HKU186	Nasopharyngeal aspirate
HKU193	Nasopharyngeal aspirate
HKU218	Nasopharyngeal aspirate
HKU225	Nasopharyngeal aspirate
HKU231	Nasopharyngeal aspirate
HKU253	Nasal swab
HKU277	Nasal swab
HKU281	Nasopharyngeal aspirate
CAP2016 VLS2_07	Plasma	4.73	4.70243
CAP2016 VLS2_08	Plasma	5.85	5.64048
CAP2016 VLS2_17	Plasma	4.99	4.87737
CAP2016 VLS2_18	Plasma
CAP2016 VLS2_27	Plasma	5.87852	5.12385
CAP2016 VLS2_28	Plasma	7.2833	6.82607
CAP2017 VLS2_07	Plasma	6	5.67486
CAP2017 VLS2_08	Plasma	5.84	5.9196
					Consensus values from QCMD
					log10 copies/mL	SD
QCMD_AdVDNA16C1-01	Transport medium	3.739	3.61909	C1	3.593	0.501
QCMD_AdVDNA16C1-02	Transport medium	3.542	3.56585	E4	3.589	0.423
QCMD_AdVDNA16C1-03	Transport medium	3.746	3.6561	C1	3.573	0.517
QCMD_AdVDNA16C1-04	Transport medium
QCMD_AdVDNA16C1-05	Transport medium	4.59218	4.36361	B34	3.634	1.004
QCMD_AdVDNA16C2-01	Transport medium	5.01284	5.0607	D8	4.48	0.899
QCMD_AdVDNA16C2-02	Transport medium	4.42488	4.33244	B3	3.846	0.704
QCMD_AdVDNA16C2-03	Plasma	3.507	3.64345	C1	3.528	0.603
QCMD_AdVDNA16C2-04	Plasma	4.88423	4.56229	A31	4.199	0.636
QCMD_AdVDNA16C2-05	Transport medium	3.595	3.58659	C1	3.507	0.43
- Partial hexon gene of HAdV could not be amplified
